# Supplementary material for: Investigation of Composition, Structure, Electrical Properties, and Ageing Resistance of Conductive Flocked Fabric for Automotive Applications
Source: Polymers (Basel). 2025 Aug 13;17(16):2212. doi: 10.3390/polym17162212 (PMC12390296; doi:10.3390/polym17162212)
Supplement: Supplementary file 1 [file polymers-17-02212-s001.zip]

Archive with 1 entries (1 files):
- polymers-3773550-supplementary.pdf
